# Supplementary material for: Protein crystallization and structure determination at room temperature in the CrystalChip
Source: FEBS Open Bio. 2024 Nov 21;15(4):532–41. doi: 10.1002/2211-5463.13932 (PMC11961392; doi:10.1002/2211-5463.13932)
Supplement: Supplementary file 1 — Data S1. CrystalChipHolders.zip is an archive containing 3D printing files: CrystalChip_x4_holder.stl, CrystalChip_x2_holder.stl: files to print holders for 2 or 4 CrystalChips, respectively (Fig. 4A). CrystalChip_box_*.stl: files to print the different elements (lid, top, inner, outer, bottom parts) of the shipping container hosting a stack of up to 6 chip holders (Fig. 4B). [file FEB4-15-532-s001.zip]

Archive with 7 entries (7 files):
- CrystalChip_box_bottom.stl
- CrystalChip_box_inner.stl
- CrystalChip_box_lid.stl
- CrystalChip_box_outer.stl
- CrystalChip_box_top.stl
- CrystalChip_holder_x2.stl
- CrystalChip_holder_x4.stl
